# Supplementary material for: Low-Intensity and Chemo-Free Treatments in Ph+ ALL: Progression-Free Survival Based on Indirect Comparisons
Source: Hematol Rep. 2023 Nov 26;15(4):670–83. doi: 10.3390/hematolrep15040068 (PMC10743216; doi:10.3390/hematolrep15040068)
Supplement: Supplementary file 1 [file hematolrep-15-00068-s001.zip]

Archive with 1 entries (1 files):
- hematolrep-2617155-supplementary materials.pdf
